# Supplementary material for: Evaluation of potentially toxic elements and ecological risks associated with environmental liabilities in Tacna, Peru
Source: PLoS One. 2025 Nov 25;20(11):e0311470. doi: 10.1371/journal.pone.0311470 (PMC12646459; doi:10.1371/journal.pone.0311470)
Supplement: S1 Table — (XLSX) [file pone.0311470.s001.xlsx]

## Sheet: Hoja1
Supporting Information
SITE	MINERAL EXTRACTED	As	Ba	Cd	Cr	Hg	Pb	CN-	Cr6+
CHULLUNCANE_1	COBRE	1621	6.24	15.1	8.05	1.51	374	0.04	0.03
CHULLUNCANE_2	COBRE	1335	139	6.99	9.36	7.12	928	0.04	0.03
CHULLUNCANE_3	COBRE	352	188	61.4	9.02	0.45	559	0.04	0.03
CERCANA_1	COBRE	2046	127	164	5.78	19	26131	0.04	0.03
CERCANA_2	COBRE	878	23.2	650	4.25	26.4	21700	0.04	0.03
CERCANA_3	COBRE	105	64.2	0.89	8.39	0.39	54.6	0.04	0.03
TUTUPACA_1	AZUFRE	4.18	276	0.02	2.92	0.14	6.62	0.04	0.03
TUTUPACA_2	AZUFRE	8.09	239	0.02	5.44	0.85	9.52	30.6	0.03
TUTUPACA_3	AZUFRE	3.18	146	0.02	2.14	8.12	5.66	27.1	0.03
YUCAMANE_1	AZUFRE	6.44	130	0.02	0.83	4.65	5.5	37.6	0.03
YUCAMANE_2	AZUFRE	8.22	187	0.02	2.08	4.89	8.09	25.2	0.03
YUCAMANE_3	AZUFRE	24.4	209	0.02	1.34	2.47	8.26	52.8	0.03
CANO_1	AZUFRE	0.6	156	0.02	0.27	0.97	2.29	92	0.03
CANO_2	AZUFRE	2.11	139	0.02	0.66	0.8	16.3	54.6	0.03
CANO_3	AZUFRE	0.93	167	0.02	1.34	0.7	4.01	45.5	0.03
NATIVE_SOIL_1	NATIVO	19	112	0.07	8.81	0.03	7.59	0.05	0.04
NATIVE_SOIL_2	NATIVO	180	145	0.09	10.7	0.03	9.92	0.05	0.04
NATIVE_SOIL_3	NATIVO	154	132	0.19	8.42	0.03	8.08	0.05	0.04
NATIVE_SOIL_4	NATIVO	19.4	102	0.58	12.8	0.03	21.8	0.05	0.04
NATIVE_SOIL_5	NATIVO	43.5	160	0.33	17.8	0.03	44.3	0.05	0.04
